# Supplementary material for: Surgical Treatment of Spontaneous Intracranial Hypotension: Clinical Characteristics and Outcomes in a Surgically Treated Cohort of Type 1 and Type 3 Leaks
Source: J Clin Med. 2026 Jun 26;15(13):4972. doi: 10.3390/jcm15134972 (PMC13361773; doi:10.3390/jcm15134972)
Supplement: Supplementary file 1 [file jcm-15-04972-s001.zip]

Archive with 2 entries (2 files):
- Supplementary Video Clip S1.mp4
- Supplementary Video Clip S2.mp4
